# Supplementary material for: The characteristic of the synonymous codon usage and phylogenetic analysis of hepatitis B virus
Source: Genes Genomics. 2020 May 27;42(7):805–15. doi: 10.1007/s13258-020-00932-w (PMC7311504; doi:10.1007/s13258-020-00932-w)
Supplement: Supplementary file 1 — Supplementary Table S1: RSCU values of codons in different sequences of HBV (XLS 42 kb) [file 13258_2020_932_MOESM1_ESM.xls]

CODONS	TTT	TTC	TTA	TTG	CTT	CTC	CTA	CTG	ATT	ATC	ATA	GTT	GTC	GTA	GTG	TCT	TCC	TCA	TCG	AGT	AGC	CCT	CCC	CCA	CCG	ACT	ACC	ACA	ACG	GCT	GCC	GCA	GCG	TAT	TAC	CAT	CAC	CAA	CAG	AAT	AAC	AAA	AAG	GAT	GAC	GAA	GAG	TGT	TGC
10C	0.500	1.500	0.000	6.000	0.000	0.000	0.000	0.000	0.000	0.000	0.000	0.000	0.000	4.000	0.000	0.000	0.000	6.000	0.000	0.000	0.000	0.667	1.333	2.000	0.000	0.000	0.000	0.000	0.000	0.000	1.000	2.000	1.000	0.000	0.000	2.000	0.000	0.000	2.000	0.667	1.333	0.000	2.000	1.200	0.800	0.000	2.000	0.000	0.000
11C	1.000	1.000	0.000	6.000	0.000	0.000	0.000	0.000	0.000	0.000	0.000	0.000	0.000	4.000	0.000	0.000	0.000	6.000	0.000	0.000	0.000	0.667	1.333	2.000	0.000	0.000	0.000	0.000	0.000	0.000	0.800	1.600	1.600	0.000	0.000	1.000	1.000	0.000	2.000	0.667	1.333	0.000	2.000	1.200	0.800	0.000	2.000	0.000	0.000
12C	0.500	1.500	0.000	6.000	0.000	0.000	0.000	0.000	0.000	0.000	0.000	0.000	0.000	4.000	0.000	0.000	0.000	3.000	0.000	0.000	3.000	0.667	1.333	2.000	0.000	0.000	0.000	0.000	0.000	0.000	0.800	1.600	1.600	0.000	0.000	2.000	0.000	0.000	2.000	0.400	1.600	0.000	2.000	1.200	0.800	0.000	2.000	0.000	0.000
13C	1.000	1.000	0.000	6.000	0.000	0.000	0.000	0.000	0.000	0.000	0.000	0.000	0.000	4.000	0.000	0.000	0.000	6.000	0.000	0.000	0.000	0.667	1.333	2.000	0.000	0.000	0.000	0.000	0.000	0.000	0.800	1.600	1.600	0.000	0.000	1.000	1.000	0.000	2.000	0.667	1.333	0.000	2.000	1.200	0.800	0.000	2.000	0.000	0.000
14C	0.500	1.500	0.000	6.000	0.000	0.000	0.000	0.000	0.000	0.000	0.000	0.000	0.000	4.000	0.000	0.000	0.000	6.000	0.000	0.000	0.000	0.667	1.333	2.000	0.000	0.000	0.000	0.000	0.000	0.000	0.800	1.600	1.600	0.000	0.000	2.000	0.000	0.000	2.000	0.667	1.333	0.000	2.000	1.200	0.800	0.000	2.000	0.000	0.000
15C	0.500	1.500	0.000	6.000	0.000	0.000	0.000	0.000	0.000	0.000	0.000	0.000	0.000	4.000	0.000	0.000	0.000	6.000	0.000	0.000	0.000	0.667	1.333	2.000	0.000	0.000	0.000	0.000	0.000	0.000	0.800	1.600	1.600	0.000	0.000	1.000	1.000	0.000	2.000	0.667	1.333	0.000	2.000	1.200	0.800	0.000	2.000	0.000	0.000
16C	0.500	1.500	0.000	6.000	0.000	0.000	0.000	0.000	0.000	0.000	0.000	0.000	0.000	4.000	0.000	0.000	0.000	6.000	0.000	0.000	0.000	0.000	1.333	2.000	0.667	0.000	0.000	0.000	0.000	0.000	0.800	1.600	1.600	0.000	0.000	1.000	1.000	0.000	2.000	0.667	1.333	0.000	2.000	1.200	0.800	0.000	2.000	0.000	0.000
17B	0.667	1.333	0.000	3.000	0.000	3.000	0.000	0.000	0.000	0.000	0.000	0.000	0.000	0.000	4.000	0.000	0.000	6.000	0.000	0.000	0.000	0.800	0.800	0.800	1.600	0.000	0.000	0.000	0.000	0.000	2.000	2.000	0.000	0.000	0.000	1.000	1.000	0.000	2.000	0.400	1.600	0.667	1.333	0.667	1.333	2.000	0.000	0.000	0.000
18C	0.500	1.500	0.000	6.000	0.000	0.000	0.000	0.000	0.000	0.000	0.000	0.000	0.000	4.000	0.000	0.000	0.000	6.000	0.000	0.000	0.000	0.667	1.333	2.000	0.000	0.000	0.000	0.000	0.000	0.000	0.800	1.600	1.600	0.000	0.000	1.000	1.000	0.000	2.000	0.667	1.333	0.000	2.000	1.200	0.800	0.000	2.000	0.000	0.000
19D	0.500	1.500	0.000	3.000	0.000	0.000	0.000	3.000	0.000	0.000	0.000	0.000	0.000	4.000	0.000	0.000	0.000	0.000	0.000	0.000	0.000	0.000	1.600	2.400	0.000	0.000	4.000	0.000	0.000	0.667	1.333	2.000	0.000	0.000	0.000	2.000	0.000	0.000	2.000	0.800	1.200	0.000	2.000	0.667	1.333	0.000	0.000	0.000	0.000
1C	0.500	1.500	0.000	6.000	0.000	0.000	0.000	0.000	0.000	0.000	0.000	0.000	0.000	4.000	0.000	0.000	0.000	6.000	0.000	0.000	0.000	0.667	1.333	2.000	0.000	0.000	0.000	0.000	0.000	0.000	0.800	1.600	1.600	0.000	0.000	2.000	0.000	0.000	2.000	0.667	1.333	0.000	2.000	1.200	0.800	0.000	2.000	0.000	0.000
20C	0.500	1.500	0.000	6.000	0.000	0.000	0.000	0.000	0.000	0.000	0.000	0.000	0.000	2.000	2.000	0.000	0.000	6.000	0.000	0.000	0.000	0.667	1.333	2.000	0.000	0.000	0.000	0.000	0.000	0.000	1.000	2.000	1.000	0.000	0.000	1.000	1.000	0.000	2.000	0.667	1.333	0.000	2.000	1.200	0.800	0.000	2.000	0.000	0.000
21C	0.500	1.500	0.000	6.000	0.000	0.000	0.000	0.000	0.000	0.000	0.000	0.000	0.000	4.000	0.000	0.000	0.000	6.000	0.000	0.000	0.000	0.667	1.333	2.000	0.000	0.000	0.000	0.000	0.000	0.000	0.800	2.400	0.800	0.000	0.000	1.000	1.000	0.000	2.000	0.667	1.333	0.000	2.000	1.200	0.800	0.000	2.000	0.000	0.000
22C	0.500	1.500	0.000	6.000	0.000	0.000	0.000	0.000	0.000	0.000	0.000	0.000	0.000	4.000	0.000	0.000	0.000	6.000	0.000	0.000	0.000	0.667	1.333	2.000	0.000	0.000	0.000	0.000	0.000	0.000	0.800	1.600	1.600	0.000	0.000	1.000	1.000	0.000	2.000	0.667	1.333	0.000	2.000	1.200	0.800	0.000	2.000	0.000	0.000
23C	0.500	1.500	0.000	6.000	0.000	0.000	0.000	0.000	0.000	0.000	0.000	0.000	0.000	2.000	2.000	0.000	0.000	6.000	0.000	0.000	0.000	0.667	1.333	2.000	0.000	0.000	0.000	0.000	0.000	0.000	1.000	2.000	1.000	0.000	0.000	1.000	1.000	0.000	2.000	0.667	1.333	0.000	2.000	1.200	0.800	0.000	2.000	0.000	0.000
24C	0.500	1.500	0.000	6.000	0.000	0.000	0.000	0.000	0.000	0.000	0.000	0.000	0.000	4.000	0.000	0.000	0.000	6.000	0.000	0.000	0.000	0.667	1.333	2.000	0.000	0.000	0.000	0.000	0.000	0.000	0.800	2.400	0.800	0.000	0.000	1.000	1.000	0.000	2.000	0.667	1.333	0.000	2.000	1.200	0.800	0.000	2.000	0.000	0.000
25C	0.500	1.500	0.000	6.000	0.000	0.000	0.000	0.000	0.000	0.000	0.000	0.000	0.000	4.000	0.000	0.000	0.000	6.000	0.000	0.000	0.000	0.667	1.333	2.000	0.000	0.000	0.000	0.000	0.000	0.000	0.800	1.600	1.600	0.000	0.000	1.000	1.000	0.000	2.000	0.667	1.333	0.000	2.000	1.200	0.800	0.000	2.000	0.000	0.000
26C	0.500	1.500	0.000	6.000	0.000	0.000	0.000	0.000	0.000	0.000	0.000	0.000	0.000	4.000	0.000	0.000	0.000	6.000	0.000	0.000	0.000	0.667	1.333	2.000	0.000	0.000	0.000	0.000	0.000	0.000	0.800	1.600	1.600	0.000	0.000	1.000	1.000	0.000	2.000	0.667	1.333	0.000	2.000	1.200	0.800	0.000	2.000	0.000	0.000
27C	0.500	1.500	0.000	6.000	0.000	0.000	0.000	0.000	0.000	0.000	0.000	0.000	0.000	4.000	0.000	0.000	0.000	6.000	0.000	0.000	0.000	0.667	1.333	2.000	0.000	0.000	0.000	0.000	0.000	0.000	0.800	1.600	1.600	0.000	0.000	1.000	1.000	0.000	2.000	0.800	1.200	1.000	1.000	1.200	0.800	0.000	2.000	0.000	0.000
28C	0.500	1.500	0.000	6.000	0.000	0.000	0.000	0.000	0.000	0.000	0.000	0.000	0.000	2.000	2.000	0.000	0.000	6.000	0.000	0.000	0.000	0.667	1.333	2.000	0.000	0.000	0.000	0.000	0.000	0.000	1.000	3.000	0.000	0.000	0.000	1.000	1.000	0.000	2.000	0.667	1.333	0.000	2.000	1.200	0.800	2.000	0.000	0.000	0.000
29C	0.500	1.500	0.000	6.000	0.000	0.000	0.000	0.000	0.000	0.000	0.000	0.000	0.000	4.000	0.000	0.000	0.000	6.000	0.000	0.000	0.000	0.667	1.333	2.000	0.000	0.000	0.000	0.000	0.000	0.000	0.800	1.600	1.600	0.000	0.000	1.000	1.000	0.000	2.000	0.667	1.333	0.000	2.000	1.200	0.800	0.000	2.000	0.000	0.000
2C	0.500	1.500	0.000	6.000	0.000	0.000	0.000	0.000	0.000	0.000	0.000	0.000	0.000	4.000	0.000	0.000	0.000	6.000	0.000	0.000	0.000	0.667	1.333	2.000	0.000	0.000	0.000	0.000	0.000	0.000	0.800	1.600	1.600	0.000	0.000	1.000	1.000	0.000	2.000	0.667	1.333	0.000	2.000	1.200	0.800	0.000	2.000	0.000	0.000
30C	0.500	1.500	0.000	6.000	0.000	0.000	0.000	0.000	0.000	0.000	0.000	0.000	0.000	4.000	0.000	0.000	0.000	6.000	0.000	0.000	0.000	0.667	1.333	2.000	0.000	0.000	0.000	0.000	0.000	0.000	0.800	1.600	1.600	0.000	0.000	1.000	1.000	0.000	2.000	0.667	1.333	0.000	2.000	1.200	0.800	0.000	2.000	0.000	0.000
31C	0.500	1.500	0.000	6.000	0.000	0.000	0.000	0.000	0.000	0.000	0.000	0.000	0.000	4.000	0.000	0.000	0.000	6.000	0.000	0.000	0.000	0.667	1.333	2.000	0.000	0.000	0.000	0.000	0.000	0.000	0.800	1.600	1.600	0.000	0.000	1.000	1.000	0.000	2.000	0.667	1.333	0.000	2.000	1.200	0.800	0.000	2.000	0.000	0.000
32C	0.500	1.500	0.000	6.000	0.000	0.000	0.000	0.000	0.000	0.000	0.000	0.000	0.000	4.000	0.000	0.000	0.000	6.000	0.000	0.000	0.000	0.667	1.333	2.000	0.000	0.000	0.000	0.000	0.000	0.000	0.800	1.600	1.600	0.000	0.000	1.000	1.000	0.000	2.000	0.667	1.333	0.000	2.000	1.200	0.800	0.000	2.000	0.000	0.000
33C	0.500	1.500	0.000	6.000	0.000	0.000	0.000	0.000	0.000	0.000	0.000	0.000	0.000	2.000	2.000	0.000	0.000	6.000	0.000	0.000	0.000	0.667	1.333	2.000	0.000	0.000	0.000	0.000	0.000	0.000	2.000	1.000	1.000	0.000	0.000	1.000	1.000	0.000	2.000	0.667	1.333	0.000	2.000	1.200	0.800	0.000	2.000	0.000	0.000
34C	0.500	1.500	0.000	6.000	0.000	0.000	0.000	0.000	0.000	0.000	0.000	0.000	0.000	4.000	0.000	0.000	0.000	6.000	0.000	0.000	0.000	0.667	1.333	2.000	0.000	0.000	0.000	0.000	0.000	0.000	1.600	0.800	1.600	0.000	0.000	1.000	1.000	0.000	2.000	0.857	1.143	0.000	2.000	1.000	1.000	0.000	2.000	0.000	0.000
35C	1.000	1.000	0.000	6.000	0.000	0.000	0.000	0.000	0.000	0.000	0.000	0.000	0.000	4.000	0.000	0.000	0.000	6.000	0.000	0.000	0.000	0.667	1.333	2.000	0.000	0.000	0.000	0.000	0.000	0.000	0.800	1.600	1.600	0.000	0.000	1.000	1.000	0.000	2.000	0.800	1.200	1.000	1.000	1.200	0.800	0.000	2.000	0.000	0.000
36C	0.500	1.500	0.000	6.000	0.000	0.000	0.000	0.000	0.000	0.000	0.000	0.000	0.000	4.000	0.000	0.000	0.000	6.000	0.000	0.000	0.000	0.667	1.333	2.000	0.000	0.000	0.000	0.000	0.000	0.000	0.800	1.600	1.600	0.000	0.000	1.000	1.000	0.000	2.000	0.667	1.333	0.000	2.000	1.200	0.800	0.000	2.000	0.000	0.000
37C	0.500	1.500	0.000	6.000	0.000	0.000	0.000	0.000	0.000	0.000	0.000	0.000	0.000	4.000	0.000	0.000	0.000	6.000	0.000	0.000	0.000	0.667	1.333	2.000	0.000	0.000	0.000	0.000	0.000	0.000	0.800	1.600	1.600	0.000	0.000	1.000	1.000	0.000	2.000	0.667	1.333	0.000	2.000	1.200	0.800	0.000	2.000	0.000	0.000
38C	0.500	1.500	0.000	6.000	0.000	0.000	0.000	0.000	0.000	0.000	0.000	0.000	0.000	4.000	0.000	0.000	0.000	6.000	0.000	0.000	0.000	0.667	1.333	2.000	0.000	0.000	0.000	0.000	0.000	0.000	0.800	1.600	1.600	0.000	0.000	1.000	1.000	0.000	2.000	0.667	1.333	0.000	2.000	1.200	0.800	0.000	2.000	0.000	0.000
39C	1.000	1.000	0.000	6.000	0.000	0.000	0.000	0.000	0.000	0.000	0.000	0.000	0.000	4.000	0.000	0.000	0.000	6.000	0.000	0.000	0.000	0.667	1.333	2.000	0.000	0.000	0.000	0.000	0.000	0.000	0.800	1.600	1.600	0.000	0.000	1.000	1.000	0.000	2.000	0.667	1.333	0.000	2.000	1.200	0.800	0.000	2.000	0.000	0.000
3C	1.000	1.000	0.000	6.000	0.000	0.000	0.000	0.000	0.000	0.000	0.000	0.000	0.000	4.000	0.000	0.000	0.000	6.000	0.000	0.000	0.000	0.667	1.333	2.000	0.000	0.000	0.000	0.000	0.000	0.000	0.800	1.600	1.600	0.000	0.000	1.000	1.000	0.000	2.000	0.667	1.333	0.000	2.000	1.200	0.800	0.000	2.000	0.000	0.000
40C	0.500	1.500	0.000	6.000	0.000	0.000	0.000	0.000	0.000	0.000	0.000	0.000	0.000	4.000	0.000	0.000	0.000	6.000	0.000	0.000	0.000	0.667	1.333	2.000	0.000	0.000	0.000	0.000	0.000	0.000	0.800	1.600	1.600	0.000	0.000	1.000	1.000	0.000	2.000	0.667	1.333	0.000	2.000	1.200	0.800	0.000	2.000	0.000	0.000
41C	0.500	1.500	0.000	6.000	0.000	0.000	0.000	0.000	0.000	0.000	0.000	0.000	0.000	4.000	0.000	0.000	0.000	6.000	0.000	0.000	0.000	0.667	1.333	2.000	0.000	0.000	0.000	0.000	0.000	0.000	0.800	1.600	1.600	0.000	0.000	1.000	1.000	0.000	2.000	0.667	1.333	0.000	2.000	1.200	0.800	0.000	2.000	0.000	0.000
42C	0.500	1.500	0.000	6.000	0.000	0.000	0.000	0.000	0.000	0.000	0.000	0.000	0.000	0.000	4.000	0.000	0.000	6.000	0.000	0.000	0.000	0.667	1.333	2.000	0.000	0.000	0.000	0.000	0.000	0.000	0.800	1.600	1.600	0.000	0.000	1.000	1.000	0.000	2.000	0.800	1.200	1.000	1.000	1.200	0.800	0.000	2.000	0.000	0.000
43B	0.667	1.333	0.000	3.000	0.000	3.000	0.000	0.000	0.000	0.000	0.000	0.000	0.000	0.000	4.000	0.000	0.000	6.000	0.000	0.000	0.000	0.667	0.667	1.333	1.333	0.000	0.000	0.000	0.000	0.000	2.000	2.000	0.000	0.000	0.000	1.000	1.000	0.000	2.000	0.400	1.600	0.667	1.333	0.667	1.333	2.000	0.000	0.000	0.000
44D	1.000	1.000	0.000	3.000	0.000	0.000	0.000	3.000	0.000	0.000	0.000	0.000	0.000	4.000	0.000	0.000	0.000	0.000	0.000	0.000	0.000	0.000	2.000	2.000	0.000	0.000	4.000	0.000	0.000	0.000	2.000	2.000	0.000	0.000	0.000	2.000	0.000	0.000	2.000	0.800	1.200	0.000	2.000	0.667	1.333	0.000	0.000	0.000	0.000
45C	1.000	1.000	0.000	6.000	0.000	0.000	0.000	0.000	0.000	0.000	0.000	0.000	0.000	4.000	0.000	0.000	0.000	6.000	0.000	0.000	0.000	0.000	2.000	2.000	0.000	0.000	0.000	0.000	0.000	0.000	0.800	1.600	1.600	0.000	0.000	1.000	1.000	0.000	2.000	0.667	1.333	0.000	2.000	1.200	0.800	0.000	2.000	0.000	0.000
46C	0.500	1.500	0.000	6.000	0.000	0.000	0.000	0.000	0.000	0.000	0.000	0.000	0.000	2.000	2.000	0.000	0.000	6.000	0.000	0.000	0.000	0.667	1.333	2.000	0.000	0.000	0.000	0.000	0.000	0.000	1.000	3.000	0.000	0.000	0.000	1.000	1.000	0.000	2.000	0.667	1.333	0.000	2.000	1.200	0.800	2.000	0.000	0.000	0.000
47C	0.500	1.500	0.000	6.000	0.000	0.000	0.000	0.000	0.000	0.000	0.000	0.000	0.000	2.000	2.000	0.000	0.000	6.000	0.000	0.000	0.000	0.667	1.333	2.000	0.000	0.000	0.000	0.000	0.000	0.000	1.000	3.000	0.000	0.000	0.000	1.000	1.000	0.000	2.000	0.667	1.333	0.000	2.000	1.200	0.800	2.000	0.000	0.000	0.000
48C	1.000	1.000	0.000	6.000	0.000	0.000	0.000	0.000	0.000	0.000	0.000	0.000	0.000	4.000	0.000	0.000	0.000	6.000	0.000	0.000	0.000	0.667	1.333	2.000	0.000	0.000	0.000	0.000	0.000	0.000	0.800	1.600	1.600	0.000	0.000	1.000	1.000	0.000	2.000	0.667	1.333	0.000	2.000	1.200	0.800	0.000	2.000	0.000	0.000
49C	0.500	1.500	0.000	6.000	0.000	0.000	0.000	0.000	0.000	0.000	0.000	0.000	0.000	4.000	0.000	0.000	0.000	6.000	0.000	0.000	0.000	0.667	1.333	2.000	0.000	0.000	0.000	0.000	0.000	0.000	0.800	1.600	1.600	0.000	0.000	1.000	1.000	0.000	2.000	0.667	1.333	0.000	2.000	1.200	0.800	0.000	2.000	0.000	0.000
4C	0.500	1.500	0.000	6.000	0.000	0.000	0.000	0.000	0.000	0.000	0.000	0.000	0.000	4.000	0.000	0.000	0.000	6.000	0.000	0.000	0.000	0.667	1.333	2.000	0.000	0.000	0.000	0.000	0.000	0.000	0.800	1.600	1.600	0.000	0.000	1.000	1.000	0.000	2.000	0.667	1.333	0.000	2.000	1.200	0.800	0.000	2.000	0.000	0.000
50C	0.500	1.500	0.000	6.000	0.000	0.000	0.000	0.000	0.000	0.000	0.000	0.000	0.000	2.000	2.000	0.000	0.000	6.000	0.000	0.000	0.000	0.667	1.333	2.000	0.000	0.000	0.000	0.000	0.000	0.000	1.000	2.000	1.000	0.000	0.000	1.000	1.000	0.000	2.000	0.667	1.333	0.000	2.000	1.200	0.800	0.000	2.000	0.000	0.000
51C	0.500	1.500	0.000	6.000	0.000	0.000	0.000	0.000	0.000	0.000	0.000	0.000	0.000	2.000	2.000	0.000	2.000	4.000	0.000	0.000	0.000	0.000	0.800	2.400	0.800	0.000	0.000	0.000	0.000	0.000	1.000	2.000	1.000	0.000	0.000	0.000	2.000	0.000	2.000	0.667	1.333	0.000	2.000	1.200	0.800	0.000	2.000	0.000	0.000
52C	0.500	1.500	0.000	6.000	0.000	0.000	0.000	0.000	0.000	0.000	0.000	0.000	0.000	4.000	0.000	0.000	0.000	6.000	0.000	0.000	0.000	0.667	1.333	2.000	0.000	0.000	0.000	0.000	0.000	0.000	0.800	1.600	1.600	0.000	0.000	1.000	1.000	0.000	2.000	0.667	1.333	0.000	2.000	1.200	0.800	0.000	2.000	0.000	0.000
53C	0.500	1.500	0.000	6.000	0.000	0.000	0.000	0.000	0.000	0.000	0.000	0.000	0.000	2.000	2.000	0.000	0.000	6.000	0.000	0.000	0.000	0.667	1.333	2.000	0.000	0.000	0.000	0.000	0.000	0.000	1.000	2.000	1.000	0.000	0.000	1.000	1.000	0.000	2.000	0.667	1.333	0.000	2.000	1.200	0.800	0.000	2.000	0.000	0.000
54C	0.500	1.500	0.000	6.000	0.000	0.000	0.000	0.000	0.000	0.000	0.000	0.000	0.000	4.000	0.000	0.000	0.000	6.000	0.000	0.000	0.000	0.667	1.333	2.000	0.000	0.000	0.000	0.000	0.000	0.000	0.800	1.600	1.600	0.000	0.000	1.000	1.000	0.000	2.000	0.667	1.333	0.000	2.000	1.200	0.800	0.000	2.000	0.000	0.000
55C	0.500	1.500	0.000	6.000	0.000	0.000	0.000	0.000	0.000	0.000	0.000	0.000	0.000	4.000	0.000	0.000	0.000	6.000	0.000	0.000	0.000	0.667	1.333	2.000	0.000	0.000	0.000	0.000	0.000	0.000	0.800	1.600	1.600	0.000	0.000	1.000	1.000	0.000	2.000	0.667	1.333	0.000	2.000	1.200	0.800	0.000	2.000	0.000	0.000
56B	0.667	1.333	0.000	3.000	0.000	3.000	0.000	0.000	0.000	0.000	0.000	0.000	0.000	0.000	4.000	0.000	0.000	6.000	0.000	0.000	0.000	0.667	0.667	1.333	1.333	0.000	0.000	0.000	0.000	0.000	2.000	2.000	0.000	0.000	0.000	1.000	1.000	0.000	2.000	0.400	1.600	0.667	1.333	0.667	1.333	2.000	0.000	0.000	0.000
57C	0.500	1.500	0.000	6.000	0.000	0.000	0.000	0.000	0.000	0.000	0.000	0.000	0.000	2.000	2.000	0.000	0.000	6.000	0.000	0.000	0.000	0.667	1.333	2.000	0.000	0.000	0.000	0.000	0.000	0.000	1.000	3.000	0.000	0.000	0.000	1.000	1.000	0.000	2.000	0.667	1.333	0.000	2.000	1.200	0.800	0.000	0.000	0.000	0.000
58C	0.500	1.500	0.000	6.000	0.000	0.000	0.000	0.000	0.000	0.000	0.000	0.000	0.000	4.000	0.000	0.000	0.000	6.000	0.000	0.000	0.000	0.667	1.333	2.000	0.000	0.000	0.000	0.000	0.000	0.000	0.800	2.400	0.800	0.000	0.000	1.000	1.000	0.000	2.000	0.667	1.333	0.000	2.000	1.200	0.800	0.000	2.000	0.000	0.000
59C	0.500	1.500	0.000	6.000	0.000	0.000	0.000	0.000	0.000	0.000	0.000	0.000	0.000	2.000	2.000	0.000	0.000	6.000	0.000	0.000	0.000	0.667	1.333	2.000	0.000	0.000	0.000	0.000	0.000	0.000	1.000	2.000	1.000	0.000	0.000	1.000	1.000	0.000	2.000	0.667	1.333	0.000	2.000	1.200	0.800	0.000	2.000	0.000	0.000
5B	0.667	1.333	0.000	3.000	0.000	3.000	0.000	0.000	0.000	0.000	0.000	0.000	0.000	0.000	4.000	0.000	0.000	6.000	0.000	0.000	0.000	0.667	0.667	1.333	1.333	0.000	0.000	0.000	0.000	0.000	2.000	2.000	0.000	0.000	0.000	1.000	1.000	0.000	2.000	0.400	1.600	0.667	1.333	0.667	1.333	2.000	0.000	0.000	0.000
60C	0.667	1.333	0.000	6.000	0.000	0.000	0.000	0.000	0.000	0.000	0.000	0.000	0.000	2.000	2.000	0.000	0.000	6.000	0.000	0.000	0.000	0.800	1.600	1.600	0.000	0.000	0.000	0.000	0.000	0.000	1.000	2.000	1.000	0.000	0.000	1.000	1.000	0.000	2.000	0.667	1.333	0.000	2.000	1.200	0.800	0.000	2.000	0.000	0.000
61C	0.500	1.500	0.000	6.000	0.000	0.000	0.000	0.000	0.000	0.000	0.000	0.000	0.000	2.000	2.000	0.000	0.000	6.000	0.000	0.000	0.000	0.000	1.600	1.600	0.800	0.000	0.000	0.000	0.000	0.000	1.000	2.000	1.000	0.000	0.000	1.000	1.000	0.000	2.000	0.667	1.333	0.000	2.000	1.200	0.800	0.000	2.000	0.000	0.000
62C	0.500	1.500	0.000	6.000	0.000	0.000	0.000	0.000	0.000	0.000	0.000	0.000	0.000	2.000	2.000	0.000	0.000	6.000	0.000	0.000	0.000	0.000	1.333	2.000	0.667	0.000	0.000	0.000	0.000	0.000	1.000	2.000	1.000	0.000	0.000	1.000	1.000	0.000	2.000	0.667	1.333	0.000	2.000	1.200	0.800	0.000	2.000	0.000	0.000
63C	0.500	1.500	0.000	6.000	0.000	0.000	0.000	0.000	0.000	0.000	0.000	0.000	0.000	4.000	0.000	0.000	0.000	6.000	0.000	0.000	0.000	0.667	1.333	2.000	0.000	0.000	0.000	0.000	0.000	0.000	0.800	1.600	1.600	0.000	0.000	1.000	1.000	0.000	2.000	0.667	1.333	0.000	2.000	1.200	0.800	0.000	2.000	0.000	0.000
64C	1.000	1.000	0.000	6.000	0.000	0.000	0.000	0.000	0.000	0.000	0.000	0.000	0.000	4.000	0.000	0.000	0.000	6.000	0.000	0.000	0.000	0.800	1.600	1.600	0.000	0.000	0.000	0.000	0.000	0.000	0.800	2.400	0.800	0.000	0.000	1.000	1.000	0.667	1.333	0.667	1.333	0.000	2.000	1.200	0.800	0.000	2.000	0.000	0.000
65C	1.000	1.000	0.000	6.000	0.000	0.000	0.000	0.000	0.000	0.000	0.000	0.000	0.000	4.000	0.000	0.000	0.000	6.000	0.000	0.000	0.000	0.800	1.600	1.600	0.000	0.000	0.000	0.000	0.000	0.000	0.800	1.600	1.600	0.000	0.000	1.000	1.000	0.667	1.333	0.667	1.333	0.000	2.000	1.200	0.800	0.000	2.000	0.000	0.000
66C	0.500	1.500	0.000	6.000	0.000	0.000	0.000	0.000	0.000	0.000	0.000	0.000	0.000	2.000	2.000	0.000	0.000	6.000	0.000	0.000	0.000	0.667	1.333	2.000	0.000	0.000	0.000	0.000	0.000	0.000	1.000	2.000	1.000	0.000	0.000	1.000	1.000	0.000	2.000	0.667	1.333	0.000	2.000	1.200	0.800	0.000	2.000	0.000	0.000
67C	1.000	1.000	0.000	6.000	0.000	0.000	0.000	0.000	0.000	0.000	0.000	0.000	0.000	4.000	0.000	0.000	0.000	6.000	0.000	0.000	0.000	0.667	1.333	2.000	0.000	0.000	0.000	0.000	0.000	0.000	0.800	1.600	1.600	0.000	0.000	1.000	1.000	0.000	2.000	0.667	1.333	0.000	2.000	1.200	0.800	0.000	2.000	0.000	0.000
68C	0.500	1.500	0.000	6.000	0.000	0.000	0.000	0.000	0.000	0.000	0.000	0.000	0.000	4.000	0.000	0.000	0.000	6.000	0.000	0.000	0.000	0.667	1.333	2.000	0.000	0.000	0.000	0.000	0.000	0.000	0.800	1.600	1.600	0.000	0.000	1.000	1.000	0.000	2.000	0.667	1.333	0.000	2.000	1.200	0.800	0.000	2.000	0.000	0.000
69C	0.500	1.500	0.000	6.000	0.000	0.000	0.000	0.000	0.000	0.000	0.000	0.000	0.000	4.000	0.000	0.000	0.000	6.000	0.000	0.000	0.000	0.667	1.333	2.000	0.000	0.000	0.000	0.000	0.000	0.000	0.800	1.600	1.600	0.000	0.000	2.000	0.000	0.000	2.000	0.667	1.333	0.000	2.000	1.200	0.800	0.000	2.000	0.000	0.000
6C	0.500	1.500	0.000	6.000	0.000	0.000	0.000	0.000	0.000	0.000	0.000	0.000	0.000	4.000	0.000	0.000	0.000	6.000	0.000	0.000	0.000	0.667	1.333	2.000	0.000	0.000	0.000	0.000	0.000	0.000	0.800	1.600	1.600	0.000	0.000	1.000	1.000	0.000	2.000	0.667	1.333	0.000	2.000	1.200	0.800	0.000	2.000	0.000	0.000
70C	1.000	1.000	0.000	6.000	0.000	0.000	0.000	0.000	0.000	0.000	0.000	0.000	0.000	4.000	0.000	0.000	0.000	6.000	0.000	0.000	0.000	0.667	1.333	2.000	0.000	0.000	0.000	0.000	0.000	0.000	0.800	1.600	1.600	0.000	0.000	1.000	1.000	0.000	2.000	0.667	1.333	0.000	2.000	1.200	0.800	0.000	2.000	0.000	0.000
71C	0.500	1.500	0.000	6.000	0.000	0.000	0.000	0.000	0.000	0.000	0.000	0.000	0.000	4.000	0.000	0.000	0.000	6.000	0.000	0.000	0.000	0.667	1.333	2.000	0.000	0.000	0.000	0.000	0.000	0.800	0.800	1.600	0.800	0.000	0.000	1.000	1.000	0.000	2.000	0.667	1.333	0.000	2.000	1.200	0.800	2.000	0.000	0.000	0.000
72C	0.500	1.500	0.000	6.000	0.000	0.000	0.000	0.000	0.000	0.000	0.000	0.000	0.000	4.000	0.000	0.000	0.000	6.000	0.000	0.000	0.000	0.667	1.333	2.000	0.000	0.000	0.000	0.000	0.000	0.000	0.800	1.600	1.600	0.000	0.000	1.000	1.000	0.000	2.000	0.667	1.333	0.000	2.000	1.200	0.800	0.000	2.000	0.000	0.000
73C	0.500	1.500	0.000	6.000	0.000	0.000	0.000	0.000	0.000	0.000	0.000	0.000	0.000	2.000	2.000	0.000	0.000	6.000	0.000	0.000	0.000	0.667	1.333	2.000	0.000	0.000	0.000	0.000	0.000	0.000	1.000	2.000	1.000	0.000	0.000	1.000	1.000	0.000	2.000	0.667	1.333	0.000	2.000	1.200	0.800	0.000	2.000	0.000	0.000
74C	0.500	1.500	0.000	6.000	0.000	0.000	0.000	0.000	0.000	0.000	0.000	0.000	0.000	2.000	2.000	0.000	0.000	6.000	0.000	0.000	0.000	0.667	1.333	2.000	0.000	0.000	0.000	0.000	0.000	0.000	1.000	3.000	0.000	0.000	0.000	1.000	1.000	0.000	2.000	0.667	1.333	0.000	2.000	1.200	0.800	0.000	2.000	0.000	0.000
75C	0.500	1.500	0.000	6.000	0.000	0.000	0.000	0.000	0.000	0.000	0.000	0.000	0.000	4.000	0.000	0.000	0.000	6.000	0.000	0.000	0.000	0.667	1.333	2.000	0.000	0.000	0.000	0.000	0.000	0.000	0.800	2.400	0.800	0.000	0.000	1.000	1.000	0.000	2.000	0.667	1.333	0.000	2.000	1.200	0.800	0.000	2.000	0.000	0.000
76C	1.000	1.000	0.000	6.000	0.000	0.000	0.000	0.000	0.000	0.000	0.000	0.000	0.000	4.000	0.000	0.000	0.000	6.000	0.000	0.000	0.000	0.667	1.333	2.000	0.000	0.000	0.000	0.000	0.000	0.000	0.800	1.600	1.600	0.000	0.000	1.000	1.000	0.000	2.000	0.667	1.333	0.000	2.000	1.200	0.800	0.000	2.000	0.000	0.000
77C	0.500	1.500	0.000	6.000	0.000	0.000	0.000	0.000	0.000	0.000	0.000	0.000	0.000	4.000	0.000	0.000	0.000	6.000	0.000	0.000	0.000	0.000	1.333	2.000	0.667	0.000	0.000	0.000	0.000	0.000	0.800	1.600	1.600	0.000	0.000	1.000	1.000	0.000	2.000	0.667	1.333	0.000	2.000	1.200	0.800	0.000	2.000	0.000	0.000
78C	0.500	1.500	0.000	6.000	0.000	0.000	0.000	0.000	0.000	0.000	0.000	0.000	0.000	2.000	2.000	0.000	0.000	6.000	0.000	0.000	0.000	0.667	1.333	2.000	0.000	0.000	0.000	0.000	0.000	0.000	1.000	3.000	0.000	0.000	0.000	1.000	1.000	0.000	2.000	0.667	1.333	0.000	2.000	1.200	0.800	0.000	2.000	0.000	0.000
79C	1.000	1.000	0.000	6.000	0.000	0.000	0.000	0.000	0.000	0.000	0.000	0.000	0.000	4.000	0.000	0.000	0.000	6.000	0.000	0.000	0.000	0.667	1.333	2.000	0.000	0.000	0.000	0.000	0.000	0.000	0.800	1.600	1.600	0.000	0.000	1.000	1.000	0.000	2.000	0.667	1.333	0.000	2.000	1.200	0.800	0.000	2.000	0.000	0.000
7C	0.500	1.500	0.000	6.000	0.000	0.000	0.000	0.000	0.000	0.000	0.000	0.000	0.000	4.000	0.000	0.000	0.000	6.000	0.000	0.000	0.000	0.667	1.333	2.000	0.000	0.000	0.000	0.000	0.000	0.000	0.800	0.800	2.400	0.000	0.000	1.000	1.000	0.000	2.000	0.667	1.333	0.000	2.000	1.200	0.800	0.000	2.000	0.000	0.000
8C	0.500	1.500	0.000	6.000	0.000	0.000	0.000	0.000	0.000	0.000	0.000	0.000	0.000	2.000	2.000	0.000	0.000	6.000	0.000	0.000	0.000	0.667	1.333	2.000	0.000	0.000	0.000	0.000	0.000	0.000	1.000	3.000	0.000	0.000	0.000	1.000	1.000	0.000	2.000	0.667	1.333	0.000	2.000	1.200	0.800	2.000	0.000	0.000	0.000
9C	0.500	1.500	0.000	6.000	0.000	0.000	0.000	0.000	0.000	0.000	0.000	0.000	0.000	2.000	2.000	0.000	0.000	6.000	0.000	0.000	0.000	0.667	1.333	2.000	0.000	0.000	0.000	0.000	0.000	0.000	1.000	2.000	1.000	0.000	0.000	1.000	1.000	0.000	2.000	0.667	1.333	0.000	2.000	1.200	0.800	0.000	2.000	0.000	0.000
AB010291_B	0.000	2.000	0.000	3.000	0.000	3.000	0.000	0.000	0.000	0.000	0.000	0.000	0.000	0.000	4.000	0.000	0.000	6.000	0.000	0.000	0.000	0.667	0.667	2.000	0.667	0.000	0.000	0.000	0.000	0.000	2.000	2.000	0.000	0.000	0.000	0.667	1.333	0.000	2.000	0.500	1.500	0.667	1.333	0.667	1.333	2.000	0.000	0.000	0.000
AF282918_B	0.000	2.000	0.000	3.000	0.000	3.000	0.000	0.000	0.000	0.000	0.000	0.000	0.000	0.000	4.000	0.000	0.000	6.000	0.000	0.000	0.000	0.667	0.667	1.333	1.333	0.000	0.000	0.000	0.000	0.000	2.000	2.000	0.000	0.000	0.000	1.000	1.000	0.000	2.000	0.400	1.600	0.667	1.333	0.667	1.333	2.000	0.000	0.000	0.000
X97851_B	0.000	2.000	0.000	3.000	0.000	3.000	0.000	0.000	0.000	0.000	0.000	0.000	0.000	0.000	4.000	0.000	0.000	6.000	0.000	0.000	0.000	0.667	0.667	1.333	1.333	0.000	0.000	0.000	0.000	0.000	2.000	2.000	0.000	0.000	0.000	1.000	1.000	0.000	2.000	0.400	1.600	0.667	1.333	0.667	1.333	2.000	0.000	0.000	0.000
AB112063_C	0.500	1.500	0.000	6.000	0.000	0.000	0.000	0.000	0.000	0.000	0.000	0.000	0.000	2.000	2.000	0.000	0.000	6.000	0.000	0.000	0.000	0.000	1.333	2.000	0.667	0.000	0.000	0.000	0.000	0.000	1.000	2.000	1.000	0.000	0.000	0.000	2.000	0.667	1.333	0.667	1.333	0.000	2.000	1.200	0.800	0.000	0.000	0.000	0.000
AB112348_C	0.500	1.500	0.000	6.000	0.000	0.000	0.000	0.000	0.000	0.000	0.000	0.000	0.000	2.000	2.000	0.000	0.000	3.000	0.000	3.000	0.000	0.000	1.333	2.667	0.000	0.000	0.000	0.000	0.000	0.000	0.800	1.600	1.600	0.000	0.000	1.000	1.000	0.667	1.333	0.000	2.000	0.000	2.000	1.200	0.800	0.000	0.000	0.000	0.000
AF223954_C	0.500	1.500	0.000	6.000	0.000	0.000	0.000	0.000	0.000	0.000	0.000	0.000	0.000	2.000	2.000	3.000	0.000	3.000	0.000	0.000	0.000	0.000	1.333	2.000	0.667	0.000	0.000	0.000	0.000	0.000	1.000	2.000	1.000	0.000	0.000	0.000	2.000	0.667	1.333	0.667	1.333	0.000	2.000	1.000	1.000	0.000	0.000	0.000	0.000
AY057948_C	0.500	1.500	0.000	6.000	0.000	0.000	0.000	0.000	0.000	0.000	0.000	0.000	4.000	0.000	0.000	0.000	0.000	6.000	0.000	0.000	0.000	0.667	1.333	2.000	0.000	0.000	0.000	0.000	0.000	0.000	0.800	1.600	1.600	0.000	0.000	0.667	1.333	0.000	2.000	0.667	1.333	0.000	2.000	1.200	0.800	0.000	0.000	0.000	0.000
AY641558_C	0.500	1.500	0.000	6.000	0.000	0.000	0.000	0.000	0.000	0.000	0.000	0.000	0.000	4.000	0.000	0.000	0.000	6.000	0.000	0.000	0.000	0.667	1.333	2.000	0.000	0.000	0.000	0.000	0.000	0.000	0.800	1.600	1.600	0.000	0.000	0.000	2.000	0.000	2.000	0.667	1.333	0.000	2.000	1.200	0.800	0.000	2.000	0.000	0.000
AY817510_C	0.500	1.500	0.000	6.000	0.000	0.000	0.000	0.000	0.000	0.000	0.000	0.000	0.000	4.000	0.000	0.000	0.000	6.000	0.000	0.000	0.000	0.667	1.333	2.000	0.000	0.000	0.000	0.000	0.000	0.000	0.800	1.600	1.600	0.000	0.000	0.000	2.000	0.000	2.000	0.667	1.333	0.000	2.000	1.200	0.800	0.000	2.000	0.000	0.000
AY817511_C	0.500	1.500	0.000	6.000	0.000	0.000	0.000	0.000	0.000	0.000	0.000	0.000	0.000	4.000	0.000	0.000	0.000	6.000	0.000	0.000	0.000	0.667	1.333	2.000	0.000	0.000	0.000	0.000	0.000	0.000	0.800	1.600	1.600	0.000	0.000	0.000	2.000	0.000	2.000	0.667	1.333	0.000	2.000	1.200	0.800	0.000	2.000	0.000	0.000
AY817512_C	0.500	1.500	0.000	6.000	0.000	0.000	0.000	0.000	0.000	0.000	0.000	0.000	0.000	4.000	0.000	0.000	0.000	6.000	0.000	0.000	0.000	0.667	1.333	2.000	0.000	0.000	0.000	0.000	0.000	0.000	0.800	1.600	1.600	0.000	0.000	0.000	2.000	0.000	2.000	0.667	1.333	0.000	2.000	1.200	0.800	0.000	2.000	0.000	0.000
AY817513_C	0.500	1.500	0.000	6.000	0.000	0.000	0.000	0.000	0.000	0.000	0.000	0.000	0.000	4.000	0.000	0.000	0.000	6.000	0.000	0.000	0.000	0.667	1.333	2.000	0.000	0.000	0.000	0.000	0.000	0.000	0.800	1.600	1.600	0.000	0.000	0.000	2.000	0.000	2.000	0.667	1.333	0.000	2.000	1.200	0.800	0.000	2.000	0.000	0.000
AY817514_C	0.500	1.500	0.000	6.000	0.000	0.000	0.000	0.000	0.000	0.000	0.000	0.000	0.000	2.000	2.000	0.000	0.000	6.000	0.000	0.000	0.000	0.667	1.333	2.000	0.000	0.000	0.000	0.000	0.000	0.000	1.000	2.000	1.000	0.000	0.000	0.000	2.000	0.000	2.000	0.667	1.333	0.000	2.000	1.200	0.800	0.000	2.000	0.000	0.000
AY817515_C	0.500	1.500	0.000	6.000	0.000	0.000	0.000	0.000	0.000	0.000	0.000	0.000	0.000	2.000	2.000	0.000	0.000	6.000	0.000	0.000	0.000	0.667	1.333	2.000	0.000	0.000	0.000	0.000	0.000	0.000	1.000	2.000	1.000	0.000	0.000	0.000	2.000	0.000	2.000	0.667	1.333	0.000	2.000	1.200	0.800	0.000	2.000	0.000	0.000
DQ478892_C	0.500	1.500	0.000	6.000	0.000	0.000	0.000	0.000	0.000	0.000	0.000	0.000	0.000	4.000	0.000	0.000	0.000	6.000	0.000	0.000	0.000	0.667	1.333	1.333	0.667	0.000	0.000	0.000	0.000	0.000	0.800	1.600	1.600	0.000	0.000	0.000	2.000	0.000	2.000	0.667	1.333	0.000	2.000	1.200	0.800	0.000	2.000	0.000	0.000
DQ478898_C	0.500	1.500	0.000	6.000	0.000	0.000	0.000	0.000	0.000	0.000	0.000	0.000	0.000	2.000	2.000	0.000	0.000	6.000	0.000	0.000	0.000	0.667	1.333	2.000	0.000	0.000	0.000	0.000	0.000	0.000	1.000	2.000	1.000	0.000	0.000	0.000	2.000	0.000	2.000	0.667	1.333	0.000	2.000	1.200	0.800	0.000	2.000	0.000	0.000
AB033558_D	0.500	1.500	0.000	3.000	0.000	0.000	3.000	0.000	0.000	0.000	0.000	0.000	0.000	4.000	0.000	0.000	0.000	0.000	0.000	0.000	0.000	0.000	1.600	2.400	0.000	0.000	4.000	0.000	0.000	0.800	1.600	1.600	0.000	0.000	0.000	0.000	2.000	0.000	2.000	0.800	1.200	0.000	2.000	0.667	1.333	0.000	0.000	0.000	0.000
AF121239_D	0.500	1.500	0.000	3.000	0.000	0.000	0.000	3.000	0.000	0.000	0.000	0.000	0.000	4.000	0.000	0.000	0.000	0.000	0.000	0.000	0.000	0.000	1.600	2.400	0.000	0.000	2.000	2.000	0.000	0.667	1.333	2.000	0.000	0.000	0.000	0.000	2.000	0.000	2.000	0.800	1.200	0.000	2.000	0.667	1.333	0.000	0.000	0.000	0.000
AF280817_D	0.667	1.333	0.000	3.000	0.000	0.000	0.000	3.000	0.000	0.000	0.000	0.000	0.000	4.000	0.000	0.000	0.000	0.000	0.000	0.000	0.000	0.000	1.600	2.400	0.000	0.000	4.000	0.000	0.000	0.667	1.333	2.000	0.000	0.000	2.000	0.000	2.000	0.000	2.000	0.800	1.200	0.000	2.000	0.667	1.333	0.000	0.000	0.000	0.000
AJ131956_D	0.500	1.500	0.000	3.000	0.000	0.000	0.000	3.000	0.000	0.000	0.000	0.000	0.000	4.000	0.000	0.000	0.000	0.000	0.000	0.000	0.000	0.000	1.600	2.400	0.000	0.000	4.000	0.000	0.000	0.667	1.333	2.000	0.000	0.000	0.000	0.000	2.000	0.000	2.000	0.800	1.200	0.000	2.000	0.667	1.333	0.000	0.000	0.000	0.000
X65258_D	0.667	1.333	0.000	3.000	0.000	0.000	0.000	3.000	0.000	0.000	0.000	0.000	0.000	0.000	0.000	0.000	6.000	0.000	0.000	0.000	0.000	0.000	1.600	2.400	0.000	0.000	4.000	0.000	0.000	0.667	1.333	2.000	0.000	0.000	0.000	0.000	2.000	0.000	2.000	0.800	1.200	0.000	2.000	0.857	1.143	0.000	0.000	0.000	0.000
[truncated: 10 more columns]
